# Supplementary material for: Wastewater surveillance of open drains for mapping the trajectory and succession of SARS-CoV-2 lineages in 23 cities of Maharashtra state (India) during June 2022 to May 2023
Source: Heliyon. 2025 Feb 7;11(4):e42534. doi: 10.1016/j.heliyon.2025.e42534 (PMC11876887; doi:10.1016/j.heliyon.2025.e42534)
Supplement: Multimedia component 1 [file mmc1.xlsx]

## Sheet: Table 1
	Table 1- Sampling Site details
	Sr.No.	Cities surveyed	Sample ID	Sample Collected from	Sampling Co-ordinates
		Mumbai Region
	1	Navi Mumbai	NM	Open drain	19.069320 N 73.002495 E
	2	Panvel	PNVL	Open drain	18°59'10.59"N 73° 6'25.97"E
	3	Badlapur	BUD	Open drain	19°10'21.75"N 73°14'37.14"E
	4	Ambarnath	ABH	Open drain	19°12'31.56"N 73°11'18.48"E
	5	Ulhasnagar	ULNR	Open drain	19°13'37.14"N 73° 9'26.79"E
	6	Kalyan- Dombivli	KYN	Open drain	19°14'4.04"N 73° 7'10.92"E
	7	Bhiwandi Nizampur MC	BIRD	Open drain	19.27025313 N 73.08254791 E
	8	Thane	TNA	Open drain	19.209960 N 72.988434 E
	9	Mira Bhayandar	BY	Open drain	19.272920 N 72.865280 E
	10	Vasai-Virar City MC	BSR	Open drain	19.392223 N 72.829611 E
		Central Maharshtra Region
	11	Osmanabad	OBD	Open drain	18.1802 N 76.0416 E
	12	Jalna	JLN A	Open drain	19.8482 N 75.8924 E
			JLN B	Open drain	19.8498 N 75.8769 E
	13	Beed	BEED A	Open drain	18.9893 N 75.7662 E
			BEED B	Open drain	18.9921 N 75.7362 E
	14	Barshi	BRS A	Open drain	18.2268 N 75.7076 E
			BRS B	Open drain	18.2359 N 75.6853 E
	15	Solapur	SUR A	Open drain	17.6870 N 75.8913 E
			SUR B	Open drain	17.6616 N 75.8980 E
	16	Ahmednagar	AMN A	Open drain	19.1317 N 74.7253 E
			AMN B	Open drain	19.1117 N 74.7318 E
	17	Aurangabad	AU A	Open drain	19.8574 N 75.3346 E
			AU B	Open drain	19.8541 N 75. 3067 E
		Western Maharshtra Region
	18	Pune	PMC A	Open drain	18.5258 N 73.8612 E
			PMC B	Open drain	18.5190 N 73.8710 E
			PMC C	Open drain	18.4763 N 73.8568 E
	19	Satara	STR A	Open drain	17.6971 N 74.0012 E
			STR B	Open drain	17.6984 N 73.9939 E
	20	Sangli	SMK A	Open drain	16.8486 N 74.5625 E
			SMK B	Open drain	16.8665 N 74.5643 E
	21	Ichalkaranji	IKZ	Open drain	16.6842 N 74.4751 E
	22	Kolhapur	KOP A	Open drain	16.6912 N 74.2351 E
			KOP B	Open drain	16.6916 N 74.2320 E
	23	Pimpri Chinchwad	PCMC A	Open drain	18.5919 N 73.8305 E
			PCMC B	Open drain	18.6115 N 73.8177 E
			PCMC C	Open drain	18.6339 N 73.7869 E

## Sheet: Table 2
	Table 2- Weekly Viral Load (gc/L) of sampling sites (From 3rd week June 2022- 4th week May 2023)
	Mumbai Region										Western Maharashtra Region													Central Maharashtra Region
Month/Year/Week	Navi Mumbai (NM)	Panvel (PNVL)	Badlapur (BUD)	Ambarnath (ABH)	Ulhasnagar (ULNR)	Kalyan (KYN)	Bhiwandi-Nizampur City MC (BIRD)	Thane (TNA)	Mira Bhayandar (By)	Vasai-Virar City MC (BSR)	Pune (PMC A)	Pune (PMC B)	Pune (PMC C)	Satara (STR A)	Satara (STR B)	Sangli (SMK A)	Sangli (SMK B)	Ichalkaranji (IKZ)	Kolhapur (KOP A)	Kolhapur (KOP B)	Pimpri Chinchwad (PCMC A)	Pimpri Chinchwad (PCMC B)	Pimpri Chinchwad (PCMC C)	Osmanabad (OBD)	Jalna (JLN A)	Jalna (JLN B)	Beed (BEED A)	Beed (BEED B)	Barshi (BRS A)	Barshi (BRS B)	Solapur (SUR A)	Solapur (SUR B)	Ahmednagar (AMN A)	Ahmednagar (AMN B)	Aurangabad (AU A)	Aurangabad (AU B)
June 22, 3rd wk	1010	3450	23100	1660	5380	241000	365000	1740	239000	42000	20000	2690	5320	5270	5390	1840	3920	788	13200	1350	467	0	1270	1180	7200	6820	514	614	465	11700	9790	25900	36300	18000	8590	11.3
June 22, 4th wk	702	3800	21.2	1060	1760	880	746	4160	5850	390	20500	15900	15200	21600	3780	10400	13500	4430	5010	24400	19700	14800	564	12400	33700	12600	16.8	3040	49.4	1020	10100	7950	1940	8470	17000	2740
june 22, 5th wk	1270	33000	1790	0	150	60900	3550	44900	32100	601	7860	689	7640	2280	1650	14700	50400	3240	9370	8670	15700	1070	12900	2440	7680	1740	1480	10400	635	1980	24100	3860	731	3570	6080	18000
July 22, 1st wk	618	462	91	4780	774	1470	9310	592	77900	116	7860	689	7640	2280	1650	14700	50400	3240	9370	8670	15700	1070	12900	2440	7680	1740	1480	10400	635	1980	24100	3860	731	3570	6080	18000
July 22, 2nd wk	0	1180	1230	6760	0	0	0	3960	16000	1360	1270	587	16700	585	1830	63700	28600	2460	1900	32.5	9810	1340	2370	31600	3750	8770	30400	28600	2010	51400	290000	339000	79400	98000	139000	68700
July 22, 3rd wk	2110	2220	1500	11500	2230	2030	1960	3350	147000	3430	2340	2710	2680	25300	4360	248000	123000	178000	2750	4710	13300	26000	515	4920	8750	2510	62900	24700	9730	97500	111000	229000	266000	122000	297000	67500
July 22, 4th wk	115000	2970	1090	15800	4420	14900	12800	8780	131000	14800	9090	356	49500	52200	472	334000	123000	175000	31900	223	22800	3840	33000	1620	1980	39900	9230	71000	3440	182000	106000	103000	259000	110000	506000	77800
Aug 22, 3rd wk	1970	7030	8700	86400	73800	87400	114000	55000	187000	6640	1160	4540	3320	26400	1010	15500	12600	70800	13500	6430	3240	100000	63700	3210	48200	133000	6350	2970	1760	0	1240	183000	0	29200	4730	2200
Aug 22, 4th wk	0	39.2	0	6850	1850	5390	1420	3030	17800	0	9290	1880	7620	10000	2230	34300	16200	67100	8970	561	7200	1170	5360	3910	3130	2320	48600	3410	79500	18400	68500	107000	35400	6110	64200	52300
Aug 22, 5th wk	125	1210	2480	1160	8190	1090	3810	33.8	5110	0	1140	13.5	2860	3980	126	15500	7280	9860	698	44.7	7010	1190	1540	115	6660	1640	8130	1170	246	1610	23600	15200	4670	10700	10800	1430
Sept 22, 1th wk	15900	107000	71200	88100	16900	82400	80400	21700	113000	21600	199000	23800	34200	57200	16600	216000	90500	150000	180000	270000	40000	14100	25200	2810	19700	7780	15500	3730	323	15600	34200	255000	29600	40300	52900	9180
Sept 22, 4th wk	2050	5020	0	363	0	1790	2420	1450	10500	3360	1210	2560	1720	30200	1460	53100	66000	8590	27900	515	3330	3420	832	5020	1100	907	973	2190	4110	15400	23900	52700	119000	5680	29100	4450
Oct 22, 1st wk	3030	1010	0	0	509	0	1210	0	16600	0	1600	2530	2940	3790	1540	0	981	11600	2000	497	409	192	614	467	984	143	508	0	15.5	811	13200	5780	39.3	809	1980	279
Oct 22, 2nd wk	1060	6730	9350	5020	2220	2380	3930	8110	11200	10900	0	2460	133	2300	7320	11300	3910	13700	5400	2710	1080	1770	2890	1020	1620	208	973	668	1550	12800	1640	907	886	969	3830	507
Oct 22, 3rd wk	0	3880	6020	0	2270	1940	2180	2190	2630	1700	643	33	549	194	0.294	1720	751	56.4	13.9	0	9.63	130	0.187	0	2.51	0	0	8.36	0	4.97	26.4	64.5	0	0	83.1	0
Nov 22, 1st wk	188	171	342	214	108	167	471	231	307	158	1370	2180	783	41.5	929	794	1110	459	1260	923	1600	445	1720	1750	1840	427	943	482	1510	194	1040	475	1050	1260	1280	642
Nov 22, 2nd wk	0	0	18100	8170	0	2170	0	819	762	497	3850	1630	4290	2070	1950	660	774	2410	2220	1330	2650	2980	0	0	3410	1840	0	1160	0	0	1420	2270	945	0	32900	0
Nov 22, 3rd wk	380	0	51300	1320	2580	17200	6620	2660	2870	972	0	1440	4190	3830	2120	11800	1500	5360	11000	4290	3660	2400	3470	0	1470	1840	2400	0	548	10100	12000	4680	9370	3700	9460	0
Nov 22, 4th wk	198	3620	2820	0	194	3180	1070	1290	770	36600	207	468	115	0	357	701	13600	92.8	447	695	0	15800	449	706	242	0	0	840	7250	0	860	1390	2050	21500	29900	2550
Dec 22, 1st wk	48100	5470	22000	5820	15300	60500	17700	54600	12100	21900	13000	7520	1870	9420	0	18900	12500	957	22600	1610	3910	1720	0	0	533	6790	10200	7780	4020	0	4450	2080	32100	12700	36900	22400
Dec 22, 2nd wk	53200	12500	27300	49600	13700	30900	25200	40700	23800	15200	30000	38500	20700	11800	6520	31000	7080	18800	30900	37500	31200	10900	11300	2000	7810	68000	40900	8210	7940	12800	4450	10500	8070	3090	7200	12200
Dec 22, 3rd wk	22900	27200	27500	19300	10900	32300	28700	1510	58300	31500	37900	80600	82600	84400	104000	38600	33400	126000	69600	50600	0	25400	65300	28600	49300	37100	37800	26300	158000	25400	42100	37700	20200	22200	23600	82600
Dec 22, 4th wk	501	316	1650	385	95.6	456	97	1790	10.4	602	548	401	4640	1500	5730	10100	502	2520	3790	992	987	9820	828	182	1480	203	537	1640	5440	616	1870	6180	1650	10900	1300	0
Jan 23, 1st wk	218	163	22.8	261	163	1230	785	582	989	2160	856	49.7	463	210	6020	466	548	10200	666	28.7	82.3	7.72	7.01	2190	41.2	217	178	2150	2930	41.7	387	774	2040	310	257	280
Jan 23, 2nd wk	3120	10.6	677	1970	1180	2490	2440	942	988	1870	603	941	1920	2960	324	2050	167	913	1720	273	1060	746	273	2340	627	6410	1180	2760	1270	21700	1260	6440	2320	6630	784	1720
Jan 23, 3rd wk	116	33	84.1	0	169	913	110	736	8.42	0	38.8	0.913	654	1180	488	27.6	160	98.5	6.07	106	133	356	106	634	258	7860	802	1760	137	220	733	461	82.1	47.5	5200	352
Jan 23, 4th wk	835	5040	3450	1970	637	2370	7590	7540	2330	1810	48.9	0	1450	2440	132	1700	1490	3660	727	225	2600	717	1650	3420	3040	4070	4170	1490	2460	839	1670	2440	1950	970	4260	1200
Feb 23, 1st wk	10.7	0	24.5	878	929	1110	1430	36.3	208	277	380	220	324	7.83	13.2	166	35	23.7	0	847	421	2.79	0	6.63	3070	562	293	252	385	44.7	372	133	469	562	1160	6.82
Feb 23, 2nd wk	7910	5250	4610	5650	12000	6440	5490	9410	5300	4010	6040	6920	3500	20700	11300	10800	11200	4320	10900	9000	9520	12600	19900	9380	13100	19900	18500	6420	4920	7430	11500	41800	3050	12400	18700	8830
Feb 23, 3rd wk	384	9630	18200	24000	7810	23400	25800	14000	31200	16600	41800	25600	42300	71000	59300	54600	44900	214000	50400	55800	20200	84200	287000	25200	91000	86900	48500	47700	66500	33500	51000	90100	146000	81500	162000	31500
Feb 23, 4th wk	0	17200	5830	54800	0	3870	0	89.2	1840	0	9270	199	15100	17300	5630	20700	3090	3330	20800	3600	16100	5390	1640	3830	10900	17300	4560	3840	21500	3400	10600	29200	14100	18400	21300	11300
Mar 23, 1st wk	961	2880	18700	4620	887	3770	7810	26400	25500	10800	7080	3650	27100	78900	45000	7760	3700	19000	53000	20800	163	22.2	2280	2670	65400	80000	45300	6680	22500	24600	67300	64400	85000	73900	217000	21300
Mar 23, 2nd wk	1890	28500	58500	35700	248	70100	20400	90200	99500	2590	19700	2360	113000	250000	75700	128000	211000	106000	72700	124000	129000	10400	40400	88400	211000	141000	26900	25400	395000	135000	143000	220000	0	177000	168000	177000
Mar 23, 3rd wk	15400	73300	1880	24200	0	1600	3570	2630	37000	1470	48900	13600	29100	199000	92300	149000	125000	93000	150000	53200	106000	83500	9650	4640	6030	10900	87400	16400	119000	47800	147000	102000	139000	299000	532000	1220
Mar 23, 4th wk	3520	46200	1960	10700	1120	7420	12700	2290	18700	3470	43100	20200	39900	201000	26200	61800	189000	66500	74600	104000	101000	4770	1910	18800	81800	55100	113000	3300	33300	57300	241000	577000	299000	550000	212000	60400
April 23, 1st wk	40500	6470	107000	54100	2110	212000	70900	149000	305000	134000	7440	0	0	1130	12600	18100	52700	30900	36000	19100	173000	29000	24200	64700	79000	34700	19000	21100	23200	110000	262000	189000	195000	120000	146000	37900
April 23, 2nd wk	26300	182000	447000	92900	14500	251000	117000	82700	147000	171000	47200	13600	114000	221000	15800	309000	284000	37200	133000	64800	33200	50300	68000	12300	13200	2530	18500	18200	6880	9600	97900	319000	72300	71000	128000	1720
April 23, 3rd wk	1990	7040	91100	92700	9890	30200	2970	21600	153000	5840	31300	7130	80000	152000	42100	180000	94100	42100	45900	45400	85500	3120	19300	10700	241000	252000	62400	18400	10800	327000	145000	58200	106000	44100	113000	260000
April 23, 4th wk	227	18300	9030	115000	11600	11500	1070	6960	8350	1420	22900	4510	32100	134000	4490	51900	68700	42600	30200	15400	112000	26700	49900	3470	73300	33700	102000	166000	406000	16600	37600	47200	31300	118000	25800	2570
May 23, 1st wk	7290	51200	32000	42800	0	57600	18000	20400	83100	43900	5580	1400	66100	11000	2550	24700	15100	11100	33200	2670	47700	15700	2680	6010	10300	5220	20300	17500	14400	65100	118	2680	28700	33600	0	0
May 23, 2nd wk	2510	110	2640	5340	709	2560	4790	17.3	4700	27.7	1750	278	14300	2430	o	7920	4510	20.5	7340	4150	751	3720	2200	150	624	6290	787	811	48600	0	635	294	515	1690	8840	0
May 23, 3rd wk	117	200	538	253	0	303	0	490	1390	292	1980	21800	5220	9460	39.4	0	156	8270	39300	17.2	1450	8020	13500	112	5130	22000	2890	3510	0	0	2860	9580	15100	22700	0	0
May 23, 4th wk	305	177	42.8	7.93	85.1	11.1	460	4010	475	77.9	617	0	341	564	0	0	366	3.56	0	2.82	781	31.8	941	18.9	0	191	6.87	5930	82.4	512	385	194	721	2020	815	0
	Note: gc/l-Genomic copies/litres; Red highlighted text-Positive sample in qRT-PCR

## Sheet: Table 3
	Table 3- Population (year 2022 & 2023) and Population density
	Mumbai Region	Population density	Year 2023	Year 2022		Central MH Region	Population density	Year 2023	Year 2022		Western MH Region	Population density	Year 2023	Year 2022
	Navi Mumbai	4167/km²	1543000	1499000		Osmanabad	220/km2	153000	149000		Pune	5600/km2	7166374	6987077
	Panvel	4632/km²	248000	241000		Jalna	254/km2	361000	354000		Pcmc	9,353/km²	2381000	2312000
	Badlapur	4833/km2	238000	232000		Beed	242/km2	200000	195000		Satara	287/km²	164000	160000
	Ambarnath	1996/km²	348000	338000		Barshi	260/km2	162000	158000		Sangli	329/km2	612000	602000
	Ulhasnagar	38,931/km²	696000	676000		Ahmednagar	266/km2	418000	412000		Ichalkaranji	4447/km²	384000	378000
	Kalyan	18263/km²	1719000	1669000		Aurangabad	370/km2	1683000	1642000		Kolhapur	504/km²	657000	645000
	Bhiwandi Nizampur MC	26,871/km²	977000	949000		solapur	290/km2	1070000	1055000
	Thane	17,258/km2	2537000	2464000
	Mira Bhayandar	10,194/km²	1115000	1083000
	Vasai Virar City MC	3,900/km2	1685000	1636000
	Data Availabilty: https://www.indiacensus.net/states/maharashtra/density

## Sheet: Table 4
	Table 4- Average VTM and number of Clinical cases In Maharshtra (From year 2022-2023 )
	Monnth/Year/Week	Average VTM copies/L	Clinical cases in Maharashtra
	June 22, 3rd wk	30886.9	25172
	June 22, 4th wk	8338.32	26917
	june 22, 5th wk	11031.3	22630
	July 22, 1st wk	8749.39	18728
	July 22, 2nd wk	37008.5	15367
	July 22, 3rd wk	58736.2	14870
	July 22, 4th wk	72997.5	13194
	Aug 22, 3rd wk	37944.4	12043
	Aug 22, 4th wk	19473.3	12101
	Aug 22, 5th wk	4456.17	8370
	Sept 22, 1th wk	67261.8	5978
	Sept 22, 4th wk	13675.6	2907
	Oct 22, 1st wk	2112.99	2502
	Oct 22, 2nd wk	3984.75	2945
	Oct 22, 3rd wk	752.785	2533
	Nov 22, 1st wk	801.792	1659
	Nov 22, 2nd wk	2813.25	1037
	Nov 22, 3rd wk	5459.17	773
	Nov 22, 4th wk	4165.61	471
	Dec 22, 1st wk	13818.1	293
	Dec 22, 2nd wk	21429.7	211
	Dec 22, 3rd wk	45816.9	151
	Dec 22, 4th wk	2229.42	172
	Jan 23, 1st wk	1054.84	132
	Jan 23, 2nd wk	2363.29	124
	Jan 23, 3rd wk	668.639	126
	Jan 23, 4th wk	2288.64	68
	Feb 23, 1st wk	407.227	82
	Feb 23, 2nd wk	10519.4	83
	Feb 23, 3rd wk	60653.4	104
	Feb 23, 4th wk	10444.7	185
	Mar 23, 1st wk	31856.5	287
	Mar 23, 2nd wk	99933	567
	Mar 23, 3rd wk	78491.4	1300
	Mar 23, 4th wk	92890.6	2117
	April 23, 1st wk	77412.5	4587
	April 23, 2nd wk	102601	5910
	April 23, 3rd wk	80357.8	6055
	April 23, 4th wk	51177.7	3997
	May 23, 1st wk	22213.8	1628
	May 23, 2nd wk	4057.41	865
	May 23, 3rd wk	5463.27	486
	May 23, 4th wk	560.449	299

## Sheet: table 5
	Table 5- Sequencing data of wastewater samples submitted to NCBI under BioProject ID PRJNA1110039
Sr. No.	Accession No.	Sample Name	Organism	BioProject	No.of reads used for analysis
1	SAMN41453229	RUN132_barcode01	wastewater metagenome	PRJNA1110039	1069841
2	SAMN41453230	RUN132_barcode02	wastewater metagenome	PRJNA1110039	776199
3	SAMN41453231	RUN132_barcode03	wastewater metagenome	PRJNA1110039	1789651
4	SAMN41453232	RUN132_barcode04	wastewater metagenome	PRJNA1110039	1734708
5	SAMN41453233	RUN132_barcode05	wastewater metagenome	PRJNA1110039	1332956
6	SAMN41453234	RUN132_barcode06	wastewater metagenome	PRJNA1110039	1589258
7	SAMN41453235	RUN132_barcode07	wastewater metagenome	PRJNA1110039	1039382
8	SAMN41453236	RUN132_barcode10	wastewater metagenome	PRJNA1110039	1460418
9	SAMN41453237	RUN132_barcode13	wastewater metagenome	PRJNA1110039	1892171
10	SAMN41453238	RUN132_barcode15	wastewater metagenome	PRJNA1110039	1046730
11	SAMN41453239	RUN132_barcode16	wastewater metagenome	PRJNA1110039	1222167
12	SAMN41453240	RUN132_barcode17	wastewater metagenome	PRJNA1110039	1320847
13	SAMN41453241	RUN132_barcode18	wastewater metagenome	PRJNA1110039	1730756
14	SAMN41453242	RUN132_barcode19	wastewater metagenome	PRJNA1110039	1695462
15	SAMN41453243	RUN132_barcode20	wastewater metagenome	PRJNA1110039	1013929
16	SAMN41453244	RUN132_barcode21	wastewater metagenome	PRJNA1110039	1088073
17	SAMN41453245	RUN132_barcode25	wastewater metagenome	PRJNA1110039	1646159
18	SAMN41453246	RUN132_barcode26	wastewater metagenome	PRJNA1110039	403058
19	SAMN41453247	RUN132_barcode27	wastewater metagenome	PRJNA1110039	2707029
20	SAMN41453248	RUN132_barcode29	wastewater metagenome	PRJNA1110039	3372896
21	SAMN41453249	RUN132_barcode30	wastewater metagenome	PRJNA1110039	3171213
22	SAMN41453250	RUN132_barcode32	wastewater metagenome	PRJNA1110039	736712
23	SAMN41453251	RUN132_barcode33	wastewater metagenome	PRJNA1110039	1306853
24	SAMN41453252	RUN132_barcode37	wastewater metagenome	PRJNA1110039	1600221
25	SAMN41453253	RUN132_barcode38	wastewater metagenome	PRJNA1110039	1347421
26	SAMN41453254	RUN132_barcode39	wastewater metagenome	PRJNA1110039	806090
27	SAMN41453255	RUN132_barcode40	wastewater metagenome	PRJNA1110039	717946
28	SAMN41453256	RUN132_barcode41	wastewater metagenome	PRJNA1110039	715078
29	SAMN41453257	RUN132_barcode43	wastewater metagenome	PRJNA1110039	1028706
30	SAMN41453258	RUN132_barcode45	wastewater metagenome	PRJNA1110039	949130
31	SAMN41453259	RUN132_barcode48	wastewater metagenome	PRJNA1110039	284060
32	SAMN41453260	RUN132_barcode49	wastewater metagenome	PRJNA1110039	733984
33	SAMN41453261	RUN132_barcode50	wastewater metagenome	PRJNA1110039	747913
34	SAMN41453262	RUN132_barcode51	wastewater metagenome	PRJNA1110039	694431
35	SAMN41453263	RUN132_barcode53	wastewater metagenome	PRJNA1110039	702923
36	SAMN41453264	RUN132_barcode54	wastewater metagenome	PRJNA1110039	2260707
37	SAMN41453265	RUN132_barcode56	wastewater metagenome	PRJNA1110039	574434
38	SAMN41453266	RUN132_barcode61	wastewater metagenome	PRJNA1110039	599718
39	SAMN41453267	RUN132_barcode62	wastewater metagenome	PRJNA1110039	657849
40	SAMN41453268	RUN132_barcode64	wastewater metagenome	PRJNA1110039	871979
41	SAMN41453269	RUN132_barcode65	wastewater metagenome	PRJNA1110039	1008485
42	SAMN41453270	RUN132_barcode68	wastewater metagenome	PRJNA1110039	1088040
43	SAMN41453271	RUN132_barcode71	wastewater metagenome	PRJNA1110039	633881
44	SAMN41453272	RUN132_barcode72	wastewater metagenome	PRJNA1110039	850226
45	SAMN41453273	RUN132_barcode73	wastewater metagenome	PRJNA1110039	1122001
46	SAMN41453274	RUN132_barcode74	wastewater metagenome	PRJNA1110039	1071835
47	SAMN41453275	RUN132_barcode76	wastewater metagenome	PRJNA1110039	1627488
48	SAMN41453276	RUN132_barcode78	wastewater metagenome	PRJNA1110039	1481638
49	SAMN41453277	RUN132_barcode79	wastewater metagenome	PRJNA1110039	1570886
50	SAMN41453278	RUN132_barcode84	wastewater metagenome	PRJNA1110039	1999648
51	SAMN41453279	RUN132_barcode85	wastewater metagenome	PRJNA1110039	1516816
52	SAMN41453280	RUN132_barcode86	wastewater metagenome	PRJNA1110039	1787396
53	SAMN41453281	RUN132_barcode87	wastewater metagenome	PRJNA1110039	2080721
54	SAMN41453282	RUN132_barcode88	wastewater metagenome	PRJNA1110039	1163163
55	SAMN41453283	RUN132_barcode89	wastewater metagenome	PRJNA1110039	1722307
56	SAMN41453284	RUN132_barcode90	wastewater metagenome	PRJNA1110039	871378
57	SAMN41453285	RUN132_barcode91	wastewater metagenome	PRJNA1110039	1765005
58	SAMN41453286	RUN132_barcode92	wastewater metagenome	PRJNA1110039	1302511
59	SAMN41453287	RUN132_barcode95	wastewater metagenome	PRJNA1110039	1846799
60	SAMN41453288	RUN132_barcode96	wastewater metagenome	PRJNA1110039	100947
61	SAMN41453289	RUN135_barcode01	wastewater metagenome	PRJNA1110039	17771
62	SAMN41453290	RUN135_barcode05	wastewater metagenome	PRJNA1110039	99939
63	SAMN41453291	RUN135_barcode07	wastewater metagenome	PRJNA1110039	87024
64	SAMN41453292	RUN135_barcode08	wastewater metagenome	PRJNA1110039	298456
65	SAMN41453293	RUN135_barcode09	wastewater metagenome	PRJNA1110039	291782
66	SAMN41453294	RUN135_barcode10	wastewater metagenome	PRJNA1110039	122106
67	SAMN41453295	RUN135_barcode11	wastewater metagenome	PRJNA1110039	140583
68	SAMN41453296	RUN135_barcode13	wastewater metagenome	PRJNA1110039	162212
69	SAMN41453297	RUN135_barcode14	wastewater metagenome	PRJNA1110039	175295
70	SAMN41453298	RUN135_barcode15	wastewater metagenome	PRJNA1110039	326507
71	SAMN41453299	RUN135_barcode16	wastewater metagenome	PRJNA1110039	165014
72	SAMN41453300	RUN135_barcode17	wastewater metagenome	PRJNA1110039	193393
73	SAMN41453301	RUN135_barcode18	wastewater metagenome	PRJNA1110039	187181
74	SAMN41453302	RUN135_barcode22	wastewater metagenome	PRJNA1110039	66269
75	SAMN41453303	RUN135_barcode23	wastewater metagenome	PRJNA1110039	172450
76	SAMN41453304	RUN135_barcode24	wastewater metagenome	PRJNA1110039	50577
77	SAMN41453305	RUN135_barcode25	wastewater metagenome	PRJNA1110039	175084
78	SAMN41453306	RUN135_barcode26	wastewater metagenome	PRJNA1110039	36786
79	SAMN41453307	RUN135_barcode27	wastewater metagenome	PRJNA1110039	297035
80	SAMN41453308	RUN135_barcode29	wastewater metagenome	PRJNA1110039	206902
81	SAMN41453309	RUN135_barcode30	wastewater metagenome	PRJNA1110039	226407
82	SAMN41453310	RUN135_barcode31	wastewater metagenome	PRJNA1110039	159549
83	SAMN41453311	RUN135_barcode34	wastewater metagenome	PRJNA1110039	166507
84	SAMN41453312	RUN135_barcode35	wastewater metagenome	PRJNA1110039	269183
85	SAMN41453313	RUN135_barcode36	wastewater metagenome	PRJNA1110039	273483
86	SAMN41453314	RUN135_barcode37	wastewater metagenome	PRJNA1110039	219292
87	SAMN41453315	RUN135_barcode38	wastewater metagenome	PRJNA1110039	314788
88	SAMN41453316	RUN135_barcode39	wastewater metagenome	PRJNA1110039	1202146
89	SAMN41453317	RUN135_barcode40	wastewater metagenome	PRJNA1110039	343694
90	SAMN41453318	RUN135_barcode41	wastewater metagenome	PRJNA1110039	393108
91	SAMN41453319	RUN135_barcode43	wastewater metagenome	PRJNA1110039	262747
92	SAMN41453320	RUN135_barcode44	wastewater metagenome	PRJNA1110039	168865
93	SAMN41453321	RUN135_barcode47	wastewater metagenome	PRJNA1110039	411834
94	SAMN41453322	RUN135_barcode50	wastewater metagenome	PRJNA1110039	122965
95	SAMN41453323	RUN135_barcode51	wastewater metagenome	PRJNA1110039	255427
96	SAMN41453324	RUN135_barcode53	wastewater metagenome	PRJNA1110039	160521
97	SAMN41453325	RUN135_barcode54	wastewater metagenome	PRJNA1110039	312651
98	SAMN41453326	RUN135_barcode56	wastewater metagenome	PRJNA1110039	301326
99	SAMN41453327	RUN135_barcode57	wastewater metagenome	PRJNA1110039	176781
100	SAMN41453328	RUN135_barcode61	wastewater metagenome	PRJNA1110039	122503
101	SAMN41453329	RUN135_barcode66	wastewater metagenome	PRJNA1110039	196529
102	SAMN41453330	RUN135_barcode96	wastewater metagenome	PRJNA1110039	127662
103	SAMN41453331	RUN136_barcode03	wastewater metagenome	PRJNA1110039	193143
104	SAMN41453332	RUN136_barcode43	wastewater metagenome	PRJNA1110039	306247
105	SAMN41453333	RUN136_barcode48	wastewater metagenome	PRJNA1110039	361661
106	SAMN41453334	RUN136_barcode65	wastewater metagenome	PRJNA1110039	237973
107	SAMN41453335	RUN136_barcode66	wastewater metagenome	PRJNA1110039	91115
108	SAMN41453336	RUN136_barcode67	wastewater metagenome	PRJNA1110039	127288
109	SAMN41453337	RUN136_barcode68	wastewater metagenome	PRJNA1110039	132368
110	SAMN41453338	RUN136_barcode69	wastewater metagenome	PRJNA1110039	307867
111	SAMN41453339	RUN136_barcode70	wastewater metagenome	PRJNA1110039	103717
112	SAMN41453340	RUN136_barcode71	wastewater metagenome	PRJNA1110039	166179
113	SAMN41453341	RUN136_barcode72	wastewater metagenome	PRJNA1110039	73715
114	SAMN41453342	RUN136_barcode73	wastewater metagenome	PRJNA1110039	235097
115	SAMN41453343	RUN136_barcode74	wastewater metagenome	PRJNA1110039	59721
116	SAMN41453344	RUN136_barcode75	wastewater metagenome	PRJNA1110039	89924
117	SAMN41453345	RUN136_barcode76	wastewater metagenome	PRJNA1110039	221176
118	SAMN41453346	RUN136_barcode77	wastewater metagenome	PRJNA1110039	93105
119	SAMN41453347	RUN136_barcode78	wastewater metagenome	PRJNA1110039	171967
120	SAMN41453348	RUN136_barcode79	wastewater metagenome	PRJNA1110039	255753
121	SAMN41453349	RUN136_barcode80	wastewater metagenome	PRJNA1110039	323620
122	SAMN41453350	RUN136_barcode81	wastewater metagenome	PRJNA1110039	201566
123	SAMN41453351	RUN136_barcode82	wastewater metagenome	PRJNA1110039	134434
124	SAMN41453352	RUN136_barcode83	wastewater metagenome	PRJNA1110039	191088
125	SAMN41453353	RUN136_barcode84	wastewater metagenome	PRJNA1110039	196439
126	SAMN41453354	RUN136_barcode85	wastewater metagenome	PRJNA1110039	243139
127	SAMN41453355	RUN136_barcode86	wastewater metagenome	PRJNA1110039	197953
128	SAMN41453356	RUN136_barcode87	wastewater metagenome	PRJNA1110039	131615
129	SAMN41453357	RUN136_barcode88	wastewater metagenome	PRJNA1110039	294344
130	SAMN41453358	RUN136_barcode89	wastewater metagenome	PRJNA1110039	112278
131	SAMN41453359	RUN136_barcode90	wastewater metagenome	PRJNA1110039	439731
132	SAMN41453360	RUN136_barcode91	wastewater metagenome	PRJNA1110039	294474
133	SAMN41453361	RUN136_barcode92	wastewater metagenome	PRJNA1110039	292557
134	SAMN41453362	RUN136_barcode93	wastewater metagenome	PRJNA1110039	252615
135	SAMN41453363	RUN136_barcode94	wastewater metagenome	PRJNA1110039	372472
136	SAMN41453364	RUN136_barcode95	wastewater metagenome	PRJNA1110039	251080
137	SAMN41453365	RUN138_barcode01	wastewater metagenome	PRJNA1110039	293658
138	SAMN41453366	RUN138_barcode04	wastewater metagenome	PRJNA1110039	244479
139	SAMN41453367	RUN138_barcode06	wastewater metagenome	PRJNA1110039	342307
140	SAMN41453368	RUN138_barcode12	wastewater metagenome	PRJNA1110039	276035
141	SAMN41453369	RUN138_barcode13	wastewater metagenome	PRJNA1110039	138265
142	SAMN41453370	RUN138_barcode14	wastewater metagenome	PRJNA1110039	254640
143	SAMN41453371	RUN138_barcode15	wastewater metagenome	PRJNA1110039	227878
144	SAMN41453372	RUN138_barcode16	wastewater metagenome	PRJNA1110039	349355
145	SAMN41453373	RUN138_barcode17	wastewater metagenome	PRJNA1110039	87914
146	SAMN41453374	RUN138_barcode18	wastewater metagenome	PRJNA1110039	323042
147	SAMN41453375	RUN138_barcode19	wastewater metagenome	PRJNA1110039	105869
148	SAMN41453376	RUN138_barcode20	wastewater metagenome	PRJNA1110039	74474
149	SAMN41453377	RUN138_barcode21	wastewater metagenome	PRJNA1110039	194578
150	SAMN41453378	RUN138_barcode22	wastewater metagenome	PRJNA1110039	290370
151	SAMN41453379	RUN138_barcode25	wastewater metagenome	PRJNA1110039	145830
152	SAMN41453380	RUN138_barcode26	wastewater metagenome	PRJNA1110039	225212
153	SAMN41453381	RUN138_barcode28	wastewater metagenome	PRJNA1110039	303851
154	SAMN41453382	RUN138_barcode29	wastewater metagenome	PRJNA1110039	404799
155	SAMN41453383	RUN138_barcode30	wastewater metagenome	PRJNA1110039	194715
156	SAMN41453384	RUN138_barcode39	wastewater metagenome	PRJNA1110039	92305
157	SAMN41453385	RUN142_barcode01	wastewater metagenome	PRJNA1110039	146061
158	SAMN41453386	RUN142_barcode02	wastewater metagenome	PRJNA1110039	134055
159	SAMN41453387	RUN142_barcode03	wastewater metagenome	PRJNA1110039	240558
160	SAMN41453388	RUN142_barcode04	wastewater metagenome	PRJNA1110039	86889
161	SAMN41453389	RUN142_barcode07	wastewater metagenome	PRJNA1110039	294901
162	SAMN41453390	RUN142_barcode08	wastewater metagenome	PRJNA1110039	254365
163	SAMN41453391	RUN142_barcode09	wastewater metagenome	PRJNA1110039	200610
164	SAMN41453392	RUN142_barcode11	wastewater metagenome	PRJNA1110039	222763
165	SAMN41453393	RUN142_barcode13	wastewater metagenome	PRJNA1110039	165800
166	SAMN41453394	RUN142_barcode15	wastewater metagenome	PRJNA1110039	60930
167	SAMN41453395	RUN142_barcode16	wastewater metagenome	PRJNA1110039	362392
168	SAMN41453396	RUN142_barcode17	wastewater metagenome	PRJNA1110039	315374
169	SAMN41453397	RUN142_barcode18	wastewater metagenome	PRJNA1110039	252761
170	SAMN41453398	RUN142_barcode19	wastewater metagenome	PRJNA1110039	111165
171	SAMN41453399	RUN142_barcode20	wastewater metagenome	PRJNA1110039	380357
172	SAMN41453400	RUN142_barcode21	wastewater metagenome	PRJNA1110039	281407
173	SAMN41453401	RUN142_barcode22	wastewater metagenome	PRJNA1110039	259100
174	SAMN41453402	RUN142_barcode23	wastewater metagenome	PRJNA1110039	74561
175	SAMN41453403	RUN142_barcode24	wastewater metagenome	PRJNA1110039	177280
176	SAMN41453404	RUN142_barcode25	wastewater metagenome	PRJNA1110039	361357
177	SAMN41453405	RUN142_barcode26	wastewater metagenome	PRJNA1110039	218807
178	SAMN41453406	RUN142_barcode27	wastewater metagenome	PRJNA1110039	625475
179	SAMN41453407	RUN142_barcode28	wastewater metagenome	PRJNA1110039	116737
180	SAMN41453408	RUN142_barcode29	wastewater metagenome	PRJNA1110039	32327
181	SAMN41453409	RUN142_barcode30	wastewater metagenome	PRJNA1110039	33950
182	SAMN41453410	RUN142_barcode31	wastewater metagenome	PRJNA1110039	71805
183	SAMN41453411	RUN142_barcode32	wastewater metagenome	PRJNA1110039	47260
184	SAMN41453412	RUN142_barcode33	wastewater metagenome	PRJNA1110039	65313
185	SAMN41453413	RUN142_barcode34	wastewater metagenome	PRJNA1110039	44385
186	SAMN41453414	RUN142_barcode35	wastewater metagenome	PRJNA1110039	137900
187	SAMN41453415	RUN142_barcode36	wastewater metagenome	PRJNA1110039	52776
188	SAMN41453416	RUN142_barcode37	wastewater metagenome	PRJNA1110039	112528
189	SAMN41453417	RUN142_barcode39	wastewater metagenome	PRJNA1110039	69195
190	SAMN41453418	RUN142_barcode41	wastewater metagenome	PRJNA1110039	72105
191	SAMN41453419	RUN142_barcode42	wastewater metagenome	PRJNA1110039	67734
192	SAMN41453420	RUN142_barcode43	wastewater metagenome	PRJNA1110039	58796
193	SAMN41453421	RUN142_barcode44	wastewater metagenome	PRJNA1110039	28174
194	SAMN41453422	RUN142_barcode45	wastewater metagenome	PRJNA1110039	72036
195	SAMN41453423	RUN142_barcode47	wastewater metagenome	PRJNA1110039	45455
196	SAMN41453424	RUN142_barcode48	wastewater metagenome	PRJNA1110039	77017
197	SAMN41453425	RUN142_barcode49	wastewater metagenome	PRJNA1110039	166377
198	SAMN41453426	RUN142_barcode50	wastewater metagenome	PRJNA1110039	14933
199	SAMN41453427	RUN142_barcode58	wastewater metagenome	PRJNA1110039	51783
200	SAMN41453428	RUN142_barcode59	wastewater metagenome	PRJNA1110039	125008
201	SAMN41453429	RUN142_barcode61	wastewater metagenome	PRJNA1110039	31508
202	SAMN41453430	RUN142_barcode62	wastewater metagenome	PRJNA1110039	114334
203	SAMN41453431	RUN142_barcode70	wastewater metagenome	PRJNA1110039	206611
204	SAMN41453432	RUN142_barcode76	wastewater metagenome	PRJNA1110039	29511
205	SAMN41453433	RUN142_barcode78	wastewater metagenome	PRJNA1110039	317565
206	SAMN41453434	RUN142_barcode79	wastewater metagenome	PRJNA1110039	44326
207	SAMN41453435	RUN142_barcode82	wastewater metagenome	PRJNA1110039	63068
208	SAMN41453436	RUN142_barcode84	wastewater metagenome	PRJNA1110039	28833
209	SAMN41453437	RUN142_barcode88	wastewater metagenome	PRJNA1110039	49622
210	SAMN41453438	RUN142_barcode90	wastewater metagenome	PRJNA1110039	44096
211	SAMN41453439	RUN142_barcode94	wastewater metagenome	PRJNA1110039	35149
212	SAMN41453440	RUN142_barcode95	wastewater metagenome	PRJNA1110039	222822
213	SAMN41453441	RUN91_barcode01	wastewater metagenome	PRJNA1110039	111949
214	SAMN41453442	RUN91_barcode02	wastewater metagenome	PRJNA1110039	195118
215	SAMN41453443	RUN91_barcode04	wastewater metagenome	PRJNA1110039	120310
216	SAMN41453444	RUN91_barcode05	wastewater metagenome	PRJNA1110039	244881
217	SAMN41453445	RUN91_barcode06	wastewater metagenome	PRJNA1110039	65181
218	SAMN41453446	RUN91_barcode07	wastewater metagenome	PRJNA1110039	87786
219	SAMN41453447	RUN91_barcode08	wastewater metagenome	PRJNA1110039	79646
220	SAMN41453448	RUN91_barcode10	wastewater metagenome	PRJNA1110039	81548
221	SAMN41453449	RUN91_barcode11	wastewater metagenome	PRJNA1110039	43670
222	SAMN41453450	RUN91_barcode21	wastewater metagenome	PRJNA1110039	96896
223	SAMN41453451	RUN91_barcode22	wastewater metagenome	PRJNA1110039	230968
224	SAMN41453452	RUN91_barcode23	wastewater metagenome	PRJNA1110039	148171
225	SAMN41453453	RUN96_barcode15	wastewater metagenome	PRJNA1110039	197536
226	SAMN41453454	RUN96_barcode16	wastewater metagenome	PRJNA1110039	96251
227	SAMN41453455	RUN96_barcode17	wastewater metagenome	PRJNA1110039	296816
228	SAMN41453456	RUN96_barcode18	wastewater metagenome	PRJNA1110039	217220
229	SAMN41453457	RUN96_barcode19	wastewater metagenome	PRJNA1110039	59644
230	SAMN41453458	RUN96_barcode20	wastewater metagenome	PRJNA1110039	132354
231	SAMN41453459	RUN99_barcode18	wastewater metagenome	PRJNA1110039	77783
232	SAMN41453461	RUN111_barcode01	wastewater metagenome	PRJNA1110039	105794
233	SAMN41453462	RUN111_barcode02	wastewater metagenome	PRJNA1110039	283349
234	SAMN41453463	RUN111_barcode03	wastewater metagenome	PRJNA1110039	281783
235	SAMN41453464	RUN111_barcode04	wastewater metagenome	PRJNA1110039	119428
236	SAMN41453465	RUN111_barcode05	wastewater metagenome	PRJNA1110039	239204
237	SAMN41453466	RUN111_barcode06	wastewater metagenome	PRJNA1110039	214697
238	SAMN41453467	RUN111_barcode07	wastewater metagenome	PRJNA1110039	414500
239	SAMN41453468	RUN111_barcode08	wastewater metagenome	PRJNA1110039	213464
240	SAMN41453469	RUN111_barcode11	wastewater metagenome	PRJNA1110039	326479
241	SAMN41453470	RUN111_barcode12	wastewater metagenome	PRJNA1110039	44824
242	SAMN41453471	RUN111_barcode14	wastewater metagenome	PRJNA1110039	182271
243	SAMN41453472	RUN111_barcode15	wastewater metagenome	PRJNA1110039	363590
244	SAMN41453473	RUN111_barcode16	wastewater metagenome	PRJNA1110039	335442
245	SAMN41453474	RUN111_barcode17	wastewater metagenome	PRJNA1110039	174423
246	SAMN41453475	RUN111_barcode18	wastewater metagenome	PRJNA1110039	308470
247	SAMN41453476	RUN111_barcode19	wastewater metagenome	PRJNA1110039	131029
248	SAMN41453477	RUN111_barcode21	wastewater metagenome	PRJNA1110039	103789
249	SAMN41453478	RUN111_barcode25	wastewater metagenome	PRJNA1110039	129578
250	SAMN41453479	RUN111_barcode26	wastewater metagenome	PRJNA1110039	241835
251	SAMN41453480	RUN111_barcode27	wastewater metagenome	PRJNA1110039	349018
252	SAMN41453481	RUN111_barcode28	wastewater metagenome	PRJNA1110039	420492
253	SAMN41453482	RUN111_barcode29	wastewater metagenome	PRJNA1110039	260230
254	SAMN41453483	RUN111_barcode30	wastewater metagenome	PRJNA1110039	94733
255	SAMN41453484	RUN111_barcode32	wastewater metagenome	PRJNA1110039	213777
256	SAMN41453485	RUN111_barcode33	wastewater metagenome	PRJNA1110039	233039
257	SAMN41453486	RUN111_barcode37	wastewater metagenome	PRJNA1110039	231476
258	SAMN41453487	RUN111_barcode38	wastewater metagenome	PRJNA1110039	141241
259	SAMN41453488	RUN111_barcode39	wastewater metagenome	PRJNA1110039	223772
260	SAMN41453489	RUN111_barcode40	wastewater metagenome	PRJNA1110039	193056
261	SAMN41453490	RUN111_barcode41	wastewater metagenome	PRJNA1110039	81718
262	SAMN41453491	RUN111_barcode42	wastewater metagenome	PRJNA1110039	93141
263	SAMN41453492	RUN111_barcode45	wastewater metagenome	PRJNA1110039	156761
264	SAMN41453493	RUN111_barcode47	wastewater metagenome	PRJNA1110039	171525
265	SAMN41453494	RUN111_barcode48	wastewater metagenome	PRJNA1110039	275116
266	SAMN41453495	RUN111_barcode49	wastewater metagenome	PRJNA1110039	139526
267	SAMN41453496	RUN111_barcode50	wastewater metagenome	PRJNA1110039	249651
268	SAMN41453497	RUN111_barcode51	wastewater metagenome	PRJNA1110039	91447
269	SAMN41453498	RUN111_barcode52	wastewater metagenome	PRJNA1110039	146969
270	SAMN41453499	RUN111_barcode53	wastewater metagenome	PRJNA1110039	216146
271	SAMN41453500	RUN111_barcode54	wastewater metagenome	PRJNA1110039	123471
272	SAMN41453501	RUN111_barcode56	wastewater metagenome	PRJNA1110039	179928
273	SAMN41453502	RUN111_barcode57	wastewater metagenome	PRJNA1110039	41855
274	SAMN41453503	RUN111_barcode58	wastewater metagenome	PRJNA1110039	11937
275	SAMN41453504	RUN111_barcode59	wastewater metagenome	PRJNA1110039	50077
276	SAMN41453505	RUN111_barcode61	wastewater metagenome	PRJNA1110039	138908
277	SAMN41453506	RUN111_barcode62	wastewater metagenome	PRJNA1110039	168849
278	SAMN41453507	RUN111_barcode63	wastewater metagenome	PRJNA1110039	186794
279	SAMN41453508	RUN111_barcode64	wastewater metagenome	PRJNA1110039	99010
280	SAMN41453509	RUN111_barcode65	wastewater metagenome	PRJNA1110039	269587
281	SAMN41453510	RUN111_barcode67	wastewater metagenome	PRJNA1110039	309248
282	SAMN41453511	RUN111_barcode68	wastewater metagenome	PRJNA1110039	76257
283	SAMN41453512	RUN111_barcode70	wastewater metagenome	PRJNA1110039	255415
284	SAMN41453513	RUN111_barcode71	wastewater metagenome	PRJNA1110039	138846
285	SAMN41453514	RUN111_barcode72	wastewater metagenome	PRJNA1110039	114411
286	SAMN41453515	RUN111_barcode73	wastewater metagenome	PRJNA1110039	291237
287	SAMN41453516	RUN111_barcode74	wastewater metagenome	PRJNA1110039	132708
288	SAMN41453517	RUN111_barcode75	wastewater metagenome	PRJNA1110039	121599
289	SAMN41453518	RUN111_barcode76	wastewater metagenome	PRJNA1110039	350316
290	SAMN41453519	RUN111_barcode77	wastewater metagenome	PRJNA1110039	368228
291	SAMN41453520	RUN111_barcode78	wastewater metagenome	PRJNA1110039	21721
292	SAMN41453521	RUN111_barcode79	wastewater metagenome	PRJNA1110039	64069
293	SAMN41453522	RUN111_barcode81	wastewater metagenome	PRJNA1110039	51036
294	SAMN41453523	RUN111_barcode82	wastewater metagenome	PRJNA1110039	34195
295	SAMN41453524	RUN111_barcode85	wastewater metagenome	PRJNA1110039	182456
296	SAMN41453525	RUN111_barcode86	wastewater metagenome	PRJNA1110039	38469
297	SAMN41453526	RUN111_barcode87	wastewater metagenome	PRJNA1110039	131050
298	SAMN41453527	RUN111_barcode88	wastewater metagenome	PRJNA1110039	201745
299	SAMN41453528	RUN111_barcode89	wastewater metagenome	PRJNA1110039	110416
300	SAMN41453529	RUN111_barcode90	wastewater metagenome	PRJNA1110039	68454
301	SAMN41453530	RUN111_barcode92	wastewater metagenome	PRJNA1110039	65003
302	SAMN41453531	RUN111_barcode95	wastewater metagenome	PRJNA1110039	72519
303	SAMN41453532	RUN113_barcode02	wastewater metagenome	PRJNA1110039	46900
304	SAMN41453533	RUN113_barcode03	wastewater metagenome	PRJNA1110039	50908
305	SAMN41453534	RUN113_barcode04	wastewater metagenome	PRJNA1110039	103224
306	SAMN41453535	RUN113_barcode05	wastewater metagenome	PRJNA1110039	94212
307	SAMN41453536	RUN113_barcode06	wastewater metagenome	PRJNA1110039	329356
308	SAMN41453537	RUN113_barcode07	wastewater metagenome	PRJNA1110039	332811
309	SAMN41453538	RUN113_barcode08	wastewater metagenome	PRJNA1110039	307386
310	SAMN41453539	RUN113_barcode09	wastewater metagenome	PRJNA1110039	161653
311	SAMN41453540	RUN113_barcode10	wastewater metagenome	PRJNA1110039	252214
312	SAMN41453541	RUN113_barcode11	wastewater metagenome	PRJNA1110039	41963
313	SAMN41453542	RUN113_barcode13	wastewater metagenome	PRJNA1110039	43069
314	SAMN41453543	RUN113_barcode14	wastewater metagenome	PRJNA1110039	55011
315	SAMN41453544	RUN113_barcode15	wastewater metagenome	PRJNA1110039	21030
316	SAMN41453545	RUN113_barcode16	wastewater metagenome	PRJNA1110039	362399
317	SAMN41453546	RUN113_barcode18	wastewater metagenome	PRJNA1110039	222534
318	SAMN41453547	RUN113_barcode22	wastewater metagenome	PRJNA1110039	145645
319	SAMN41453548	RUN113_barcode26	wastewater metagenome	PRJNA1110039	110149
320	SAMN41453549	RUN113_barcode27	wastewater metagenome	PRJNA1110039	113075
321	SAMN41453550	RUN113_barcode28	wastewater metagenome	PRJNA1110039	77765
322	SAMN41453551	RUN113_barcode30	wastewater metagenome	PRJNA1110039	84255
323	SAMN41453552	RUN113_barcode31	wastewater metagenome	PRJNA1110039	56578
324	SAMN41453553	RUN113_barcode32	wastewater metagenome	PRJNA1110039	104905
325	SAMN41453554	RUN113_barcode33	wastewater metagenome	PRJNA1110039	93332
326	SAMN41453555	RUN113_barcode34	wastewater metagenome	PRJNA1110039	114097
327	SAMN41453556	RUN113_barcode35	wastewater metagenome	PRJNA1110039	143665
328	SAMN41453557	RUN113_barcode38	wastewater metagenome	PRJNA1110039	78130
329	SAMN41453558	RUN113_barcode39	wastewater metagenome	PRJNA1110039	126076
330	SAMN41453559	RUN113_barcode40	wastewater metagenome	PRJNA1110039	64378
331	SAMN41453560	RUN113_barcode41	wastewater metagenome	PRJNA1110039	155422
332	SAMN41453561	RUN113_barcode47	wastewater metagenome	PRJNA1110039	308593
333	SAMN41453562	RUN113_barcode50	wastewater metagenome	PRJNA1110039	77060
334	SAMN41453563	RUN113_barcode51	wastewater metagenome	PRJNA1110039	94412
335	SAMN41453564	RUN113_barcode52	wastewater metagenome	PRJNA1110039	27955
336	SAMN41453565	RUN113_barcode53	wastewater metagenome	PRJNA1110039	72092
337	SAMN41453566	RUN113_barcode57	wastewater metagenome	PRJNA1110039	96044
338	SAMN41453567	RUN113_barcode61	wastewater metagenome	PRJNA1110039	136455
339	SAMN41453568	RUN113_barcode62	wastewater metagenome	PRJNA1110039	118036
340	SAMN41453569	RUN113_barcode63	wastewater metagenome	PRJNA1110039	72380
341	SAMN41453570	RUN113_barcode64	wastewater metagenome	PRJNA1110039	93255
342	SAMN41453571	RUN113_barcode65	wastewater metagenome	PRJNA1110039	77020
343	SAMN41453572	RUN113_barcode66	wastewater metagenome	PRJNA1110039	192953
344	SAMN41453573	RUN113_barcode67	wastewater metagenome	PRJNA1110039	28081
345	SAMN41453574	RUN113_barcode68	wastewater metagenome	PRJNA1110039	181223
346	SAMN41453575	RUN113_barcode71	wastewater metagenome	PRJNA1110039	36709
347	SAMN41453576	RUN113_barcode74	wastewater metagenome	PRJNA1110039	65574
348	SAMN41453577	RUN113_barcode75	wastewater metagenome	PRJNA1110039	101844
349	SAMN41453578	RUN113_barcode76	wastewater metagenome	PRJNA1110039	34244
350	SAMN41453579	RUN113_barcode77	wastewater metagenome	PRJNA1110039	127094
351	SAMN41453580	RUN113_barcode78	wastewater metagenome	PRJNA1110039	164341
352	SAMN41453581	RUN113_barcode79	wastewater metagenome	PRJNA1110039	108538
353	SAMN41453582	RUN113_barcode80	wastewater metagenome	PRJNA1110039	71636
354	SAMN41453583	RUN113_barcode81	wastewater metagenome	PRJNA1110039	133063
355	SAMN41453584	RUN113_barcode85	wastewater metagenome	PRJNA1110039	214518
356	SAMN41453585	RUN113_barcode87	wastewater metagenome	PRJNA1110039	107206
357	SAMN41453586	RUN113_barcode88	wastewater metagenome	PRJNA1110039	170731
358	SAMN41453587	RUN113_barcode89	wastewater metagenome	PRJNA1110039	52646
359	SAMN41453588	RUN113_barcode92	wastewater metagenome	PRJNA1110039	121934
360	SAMN41453589	RUN113_barcode93	wastewater metagenome	PRJNA1110039	59816
361	SAMN41453590	RUN115_barcode46	wastewater metagenome	PRJNA1110039	163929
362	SAMN41453591	RUN115_barcode53	wastewater metagenome	PRJNA1110039	176601
363	SAMN41453592	RUN115_barcode55	wastewater metagenome	PRJNA1110039	450750
364	SAMN41453593	RUN115_barcode58	wastewater metagenome	PRJNA1110039	423615
365	SAMN41453594	RUN115_barcode61	wastewater metagenome	PRJNA1110039	373605
366	SAMN41453595	RUN115_barcode62	wastewater metagenome	PRJNA1110039	352219
367	SAMN41453596	RUN115_barcode63	wastewater metagenome	PRJNA1110039	164564
368	SAMN41453597	RUN115_barcode66	wastewater metagenome	PRJNA1110039	86880
369	SAMN41453598	RUN115_barcode69	wastewater metagenome	PRJNA1110039	292476
370	SAMN41453599	RUN115_barcode70	wastewater metagenome	PRJNA1110039	16936
371	SAMN41453600	RUN115_barcode71	wastewater metagenome	PRJNA1110039	266358
372	SAMN41453601	RUN115_barcode73	wastewater metagenome	PRJNA1110039	335091
373	SAMN41453602	RUN115_barcode75	wastewater metagenome	PRJNA1110039	192941
374	SAMN41453603	RUN115_barcode79	wastewater metagenome	PRJNA1110039	249741
375	SAMN41453604	RUN115_barcode80	wastewater metagenome	PRJNA1110039	949119
376	SAMN41453605	RUN115_barcode81	wastewater metagenome	PRJNA1110039	320587
377	SAMN41453606	RUN115_barcode82	wastewater metagenome	PRJNA1110039	365944
378	SAMN41453607	RUN115_barcode84	wastewater metagenome	PRJNA1110039	365881
379	SAMN41453608	RUN115_barcode85	wastewater metagenome	PRJNA1110039	211315
380	SAMN41453609	RUN115_barcode86	wastewater metagenome	PRJNA1110039	38074
381	SAMN41453610	RUN115_barcode87	wastewater metagenome	PRJNA1110039	17147
382	SAMN41453611	RUN115_barcode88	wastewater metagenome	PRJNA1110039	16877
383	SAMN41453612	RUN118_barcode03	wastewater metagenome	PRJNA1110039	21280
384	SAMN41453613	RUN118_barcode06	wastewater metagenome	PRJNA1110039	438786
385	SAMN41453614	RUN118_barcode10	wastewater metagenome	PRJNA1110039	84519
386	SAMN41453615	RUN118_barcode12	wastewater metagenome	PRJNA1110039	88685
387	SAMN41453616	RUN118_barcode18	wastewater metagenome	PRJNA1110039	204933
388	SAMN41453617	RUN118_barcode19	wastewater metagenome	PRJNA1110039	97331
389	SAMN41453618	RUN118_barcode20	wastewater metagenome	PRJNA1110039	12618
390	SAMN41453619	RUN118_barcode36	wastewater metagenome	PRJNA1110039	89000
391	SAMN41453620	RUN118_barcode38	wastewater metagenome	PRJNA1110039	29719
392	SAMN41453621	RUN118_barcode41	wastewater metagenome	PRJNA1110039	42907
393	SAMN41453622	RUN118_barcode61	wastewater metagenome	PRJNA1110039	43164
394	SAMN41453623	RUN118_barcode62	wastewater metagenome	PRJNA1110039	211849
395	SAMN41453624	RUN118_barcode66	wastewater metagenome	PRJNA1110039	97817
396	SAMN41453625	RUN118_barcode68	wastewater metagenome	PRJNA1110039	132255
397	SAMN41453626	RUN118_barcode73	wastewater metagenome	PRJNA1110039	241891
398	SAMN41453627	RUN118_barcode80	wastewater metagenome	PRJNA1110039	33697
399	SAMN41453628	RUN118_barcode81	wastewater metagenome	PRJNA1110039	36287
400	SAMN41453629	RUN118_barcode86	wastewater metagenome	PRJNA1110039	170513
401	SAMN41453630	RUN118_barcode90	wastewater metagenome	PRJNA1110039	145055
402	SAMN41453631	RUN118_barcode96	wastewater metagenome	PRJNA1110039	133368
403	SAMN41453632	RUN119_barcode03	wastewater metagenome	PRJNA1110039	82698
404	SAMN41453633	RUN119_barcode43	wastewater metagenome	PRJNA1110039	92507
405	SAMN41453634	RUN119_barcode48	wastewater metagenome	PRJNA1110039	205676
406	SAMN41453635	RUN131_barcode01	wastewater metagenome	PRJNA1110039	77994
407	SAMN41453636	RUN131_barcode02	wastewater metagenome	PRJNA1110039	65556
408	SAMN41453637	RUN131_barcode03	wastewater metagenome	PRJNA1110039	92986
409	SAMN41453638	RUN131_barcode04	wastewater metagenome	PRJNA1110039	105843
410	SAMN41453639	RUN131_barcode05	wastewater metagenome	PRJNA1110039	68395
411	SAMN41453640	RUN131_barcode06	wastewater metagenome	PRJNA1110039	60063
412	SAMN41453641	RUN131_barcode07	wastewater metagenome	PRJNA1110039	52798
413	SAMN41453642	RUN131_barcode08	wastewater metagenome	PRJNA1110039	72997
414	SAMN41453643	RUN131_barcode09	wastewater metagenome	PRJNA1110039	126086
415	SAMN41453644	RUN131_barcode10	wastewater metagenome	PRJNA1110039	102844
416	SAMN41453645	RUN131_barcode11	wastewater metagenome	PRJNA1110039	175655
417	SAMN41453646	RUN131_barcode12	wastewater metagenome	PRJNA1110039	239399
418	SAMN41453647	RUN131_barcode13	wastewater metagenome	PRJNA1110039	114809
419	SAMN41453648	RUN131_barcode14	wastewater metagenome	PRJNA1110039	141831
420	SAMN41453649	RUN131_barcode15	wastewater metagenome	PRJNA1110039	181856
421	SAMN41453650	RUN131_barcode16	wastewater metagenome	PRJNA1110039	218856
422	SAMN41453651	RUN131_barcode17	wastewater metagenome	PRJNA1110039	284228
423	SAMN41453652	RUN131_barcode18	wastewater metagenome	PRJNA1110039	351615
424	SAMN41453653	RUN131_barcode19	wastewater metagenome	PRJNA1110039	140182
425	SAMN41453654	RUN131_barcode20	wastewater metagenome	PRJNA1110039	286354
426	SAMN41453655	RUN131_barcode21	wastewater metagenome	PRJNA1110039	520928
427	SAMN41453656	RUN131_barcode22	wastewater metagenome	PRJNA1110039	67935
428	SAMN41453657	RUN131_barcode23	wastewater metagenome	PRJNA1110039	470611
429	SAMN41453658	RUN131_barcode24	wastewater metagenome	PRJNA1110039	157453
430	SAMN41453659	RUN131_barcode25	wastewater metagenome	PRJNA1110039	238706
431	SAMN41453660	RUN131_barcode26	wastewater metagenome	PRJNA1110039	234122
432	SAMN41453661	RUN131_barcode27	wastewater metagenome	PRJNA1110039	106521
433	SAMN41453662	RUN131_barcode28	wastewater metagenome	PRJNA1110039	460128
434	SAMN41453663	RUN131_barcode29	wastewater metagenome	PRJNA1110039	554575
435	SAMN41453664	RUN131_barcode30	wastewater metagenome	PRJNA1110039	101967
436	SAMN41453665	RUN131_barcode31	wastewater metagenome	PRJNA1110039	52007
437	SAMN41453666	RUN131_barcode32	wastewater metagenome	PRJNA1110039	429727
438	SAMN41453667	RUN131_barcode33	wastewater metagenome	PRJNA1110039	33648
439	SAMN41453668	RUN131_barcode34	wastewater metagenome	PRJNA1110039	173850
440	SAMN41453669	RUN131_barcode35	wastewater metagenome	PRJNA1110039	316470
441	SAMN41453670	RUN131_barcode36	wastewater metagenome	PRJNA1110039	139977
442	SAMN41453671	RUN131_barcode37	wastewater metagenome	PRJNA1110039	93410
443	SAMN41453672	RUN131_barcode38	wastewater metagenome	PRJNA1110039	178259
444	SAMN41453673	RUN131_barcode39	wastewater metagenome	PRJNA1110039	517251
445	SAMN41453674	RUN131_barcode40	wastewater metagenome	PRJNA1110039	407440
446	SAMN41453675	RUN131_barcode41	wastewater metagenome	PRJNA1110039	130407
447	SAMN41453676	RUN131_barcode42	wastewater metagenome	PRJNA1110039	44052
448	SAMN41453677	RUN131_barcode43	wastewater metagenome	PRJNA1110039	42711
449	SAMN41453678	RUN131_barcode44	wastewater metagenome	PRJNA1110039	33937
450	SAMN41453679	RUN131_barcode45	wastewater metagenome	PRJNA1110039	84790
451	SAMN41453680	RUN131_barcode46	wastewater metagenome	PRJNA1110039	261659
452	SAMN41453681	RUN131_barcode47	wastewater metagenome	PRJNA1110039	160548
453	SAMN41453682	RUN131_barcode48	wastewater metagenome	PRJNA1110039	152800
454	SAMN41453683	RUN131_barcode49	wastewater metagenome	PRJNA1110039	730404
455	SAMN41453684	RUN131_barcode50	wastewater metagenome	PRJNA1110039	99287
456	SAMN41453685	RUN131_barcode51	wastewater metagenome	PRJNA1110039	154296
457	SAMN41453686	RUN131_barcode52	wastewater metagenome	PRJNA1110039	149153
458	SAMN41453687	RUN131_barcode53	wastewater metagenome	PRJNA1110039	114518
459	SAMN41453688	RUN131_barcode54	wastewater metagenome	PRJNA1110039	232412
460	SAMN41453689	RUN131_barcode55	wastewater metagenome	PRJNA1110039	303937
461	SAMN41453690	RUN131_barcode56	wastewater metagenome	PRJNA1110039	409121
462	SAMN41453691	RUN131_barcode57	wastewater metagenome	PRJNA1110039	199458
463	SAMN41453692	RUN131_barcode58	wastewater metagenome	PRJNA1110039	146481
464	SAMN41453693	RUN131_barcode59	wastewater metagenome	PRJNA1110039	52088
465	SAMN41453694	RUN131_barcode60	wastewater metagenome	PRJNA1110039	137758
466	SAMN41453695	RUN131_barcode61	wastewater metagenome	PRJNA1110039	252937
467	SAMN41453696	RUN131_barcode62	wastewater metagenome	PRJNA1110039	178112
468	SAMN41453697	RUN131_barcode63	wastewater metagenome	PRJNA1110039	490676
469	SAMN41453698	RUN131_barcode64	wastewater metagenome	PRJNA1110039	206573
470	SAMN41453699	RUN131_barcode65	wastewater metagenome	PRJNA1110039	130349
471	SAMN41453700	RUN131_barcode66	wastewater metagenome	PRJNA1110039	509980
472	SAMN41453701	RUN131_barcode67	wastewater metagenome	PRJNA1110039	185425
473	SAMN41453702	RUN131_barcode68	wastewater metagenome	PRJNA1110039	226929
474	SAMN41453703	RUN131_barcode69	wastewater metagenome	PRJNA1110039	214516
475	SAMN41453704	RUN131_barcode71	wastewater metagenome	PRJNA1110039	56456
476	SAMN41453705	RUN131_barcode72	wastewater metagenome	PRJNA1110039	144275
477	SAMN41453706	RUN131_barcode73	wastewater metagenome	PRJNA1110039	378999
478	SAMN41453707	RUN131_barcode74	wastewater metagenome	PRJNA1110039	188167
479	SAMN41453708	RUN131_barcode75	wastewater metagenome	PRJNA1110039	359812
480	SAMN41453709	RUN131_barcode76	wastewater metagenome	PRJNA1110039	379751
481	SAMN41453710	RUN131_barcode78	wastewater metagenome	PRJNA1110039	153313
482	SAMN41453711	RUN131_barcode79	wastewater metagenome	PRJNA1110039	212759
483	SAMN41453712	RUN131_barcode80	wastewater metagenome	PRJNA1110039	345818
484	SAMN41453713	RUN131_barcode81	wastewater metagenome	PRJNA1110039	133695
485	SAMN41453714	RUN131_barcode83	wastewater metagenome	PRJNA1110039	142155
486	SAMN41453715	RUN131_barcode84	wastewater metagenome	PRJNA1110039	147395
487	SAMN41453716	RUN131_barcode85	wastewater metagenome	PRJNA1110039	56611
488	SAMN41453717	RUN131_barcode86	wastewater metagenome	PRJNA1110039	64412
489	SAMN41453718	RUN131_barcode87	wastewater metagenome	PRJNA1110039	85618
490	SAMN41453719	RUN131_barcode88	wastewater metagenome	PRJNA1110039	238159
491	SAMN41453720	RUN131_barcode89	wastewater metagenome	PRJNA1110039	102572
492	SAMN41453721	RUN131_barcode90	wastewater metagenome	PRJNA1110039	81339
493	SAMN41453722	RUN131_barcode91	wastewater metagenome	PRJNA1110039	165712
494	SAMN41453723	RUN131_barcode92	wastewater metagenome	PRJNA1110039	44302
495	SAMN41453724	RUN131_barcode93	wastewater metagenome	PRJNA1110039	60466
496	SAMN41453725	RUN131_barcode95	wastewater metagenome	PRJNA1110039	96445
497	SAMN41453726	RUN131_barcode96	wastewater metagenome	PRJNA1110039	150163
498	SAMN41315941	IP16139	wastewater metagenome	PRJNA1110039	118772
499	SAMN41315942	IP16144	wastewater metagenome	PRJNA1110039	98140
500	SAMN41315943	IP16151	wastewater metagenome	PRJNA1110039	72448
501	SAMN41315944	IP16155	wastewater metagenome	PRJNA1110039	99033
502	SAMN41315945	IP16156	wastewater metagenome	PRJNA1110039	122700
503	SAMN41315946	IP16180	wastewater metagenome	PRJNA1110039	276401
504	SAMN41315947	IP16159	wastewater metagenome	PRJNA1110039	68631
505	SAMN41315948	IP16170	wastewater metagenome	PRJNA1110039	100465
506	SAMN41315949	IP15269	wastewater metagenome	PRJNA1110039	56768
507	SAMN41315950	IP15276	wastewater metagenome	PRJNA1110039	20083
508	SAMN41315951	IP15282	wastewater metagenome	PRJNA1110039	73669
509	SAMN41315952	IP15294	wastewater metagenome	PRJNA1110039	89454
510	SAMN41315953	IP15295	wastewater metagenome	PRJNA1110039	159817
511	SAMN41315954	IP15301	wastewater metagenome	PRJNA1110039	169816
512	SAMN41315955	IP15307	wastewater metagenome	PRJNA1110039	106802
513	SAMN41315956	IP15277	wastewater metagenome	PRJNA1110039	81584
514	SAMN41315957	IP15279	wastewater metagenome	PRJNA1110039	89710
515	SAMN41315958	IP15286	wastewater metagenome	PRJNA1110039	147351
516	SAMN41315959	IP15303	wastewater metagenome	PRJNA1110039	127888
517	SAMN41315960	IP15305	wastewater metagenome	PRJNA1110039	158311
518	SAMN41315961	IP15701	wastewater metagenome	PRJNA1110039	132372
519	SAMN41315962	IP15757	wastewater metagenome	PRJNA1110039	68001
520	SAMN41315963	IP15662	wastewater metagenome	PRJNA1110039	53410
521	SAMN41315964	IP15712	wastewater metagenome	PRJNA1110039	80742
522	SAMN41315965	IP15789	wastewater metagenome	PRJNA1110039	155763
523	SAMN41315966	IP15652	wastewater metagenome	PRJNA1110039	144338
524	SAMN41315967	IP15660	wastewater metagenome	PRJNA1110039	112580
525	SAMN41315968	IP15669	wastewater metagenome	PRJNA1110039	377554
526	SAMN41315969	IP15671	wastewater metagenome	PRJNA1110039	473532
527	SAMN41315970	IP15682	wastewater metagenome	PRJNA1110039	186793
528	SAMN41315971	IP15700	wastewater metagenome	PRJNA1110039	58596
529	SAMN41315972	IP15722	wastewater metagenome	PRJNA1110039	297389
530	SAMN41315973	IP15673	wastewater metagenome	PRJNA1110039	208170
531	SAMN41315974	IP15687	wastewater metagenome	PRJNA1110039	47390
532	SAMN41315975	IP15751	wastewater metagenome	PRJNA1110039	46597
533	SAMN41315976	IP15863	wastewater metagenome	PRJNA1110039	356100
534	SAMN41315977	IP15667	wastewater metagenome	PRJNA1110039	369926
535	SAMN41315978	IP15678	wastewater metagenome	PRJNA1110039	493188
536	SAMN41315979	IP15681	wastewater metagenome	PRJNA1110039	389779
537	SAMN41315980	IP15720	wastewater metagenome	PRJNA1110039	97590
538	SAMN41315981	IP15749	wastewater metagenome	PRJNA1110039	283706
539	SAMN41315982	IP17025	wastewater metagenome	PRJNA1110039	201739
540	SAMN41315983	IP18480	wastewater metagenome	PRJNA1110039	114103
541	SAMN41315984	IP18481	wastewater metagenome	PRJNA1110039	371444
542	SAMN41315985	IP18482	wastewater metagenome	PRJNA1110039	377099
543	SAMN41315986	IP18483	wastewater metagenome	PRJNA1110039	51522
544	SAMN41315987	IP18475	wastewater metagenome	PRJNA1110039	372154
545	SAMN41315988	IP18254	wastewater metagenome	PRJNA1110039	359727
546	SAMN41315989	IP18255	wastewater metagenome	PRJNA1110039	161673
547	SAMN41315990	IP18257	wastewater metagenome	PRJNA1110039	104448
548	SAMN41315991	IP18246	wastewater metagenome	PRJNA1110039	194589
549	SAMN41315992	IP18212	wastewater metagenome	PRJNA1110039	386893
550	SAMN41315993	IP18213	wastewater metagenome	PRJNA1110039	187309
551	SAMN41315994	IP18216	wastewater metagenome	PRJNA1110039	177586
552	SAMN41315995	IP18217	wastewater metagenome	PRJNA1110039	219640
553	SAMN41315996	IP18218	wastewater metagenome	PRJNA1110039	229645
554	SAMN41315997	IP18219	wastewater metagenome	PRJNA1110039	136899
555	SAMN41315998	IP18439	wastewater metagenome	PRJNA1110039	386866
556	SAMN41315999	IP18447	wastewater metagenome	PRJNA1110039	59803
